# Supplementary material for: Global research dynamics in the Mediterranean diet and diabetes mellitus: a bibliometric study from 2014 to 2024
Source: Front Nutr. 2024 Nov 14;11:1480856. doi: 10.3389/fnut.2024.1480856 (PMC11603804; doi:10.3389/fnut.2024.1480856)
Supplement: Supplementary file 1 [file Table_1.XLSX]

## Sheet: Sheet1
Sources	Articles
NUTRIENTS	465
NUTRITION METABOLISM AND CARDIOVASCULAR DISEASES	74
FRONTIERS IN NUTRITION	69
BRITISH JOURNAL OF NUTRITION	56
AMERICAN JOURNAL OF CLINICAL NUTRITION	54
EUROPEAN JOURNAL OF NUTRITION	51
INTERNATIONAL JOURNAL OF MOLECULAR SCIENCES	45
CLINICAL NUTRITION	43
ANTIOXIDANTS	42
INTERNATIONAL JOURNAL OF ENVIRONMENTAL RESEARCH AND PUBLIC HEALTH	37
PLOS ONE	37
JOURNAL OF NUTRITION	36
NUTRITION	28
MOLECULAR NUTRITION & FOOD RESEARCH	27
INTERNATIONAL JOURNAL OF FOOD SCIENCES AND NUTRITION	26
JOURNAL OF CLINICAL MEDICINE	25
ADVANCES IN NUTRITION	24
EUROPEAN JOURNAL OF CLINICAL NUTRITION	24
CRITICAL REVIEWS IN FOOD SCIENCE AND NUTRITION	21
PUBLIC HEALTH NUTRITION	21
BMJ OPEN	18
SCIENTIFIC REPORTS	18
JOURNAL OF ALZHEIMERS DISEASE	17
ATHEROSCLEROSIS	15
CARDIOVASCULAR DIABETOLOGY	15
DIABETES CARE	14
FRONTIERS IN ENDOCRINOLOGY	14
JOURNAL OF HUMAN NUTRITION AND DIETETICS	14
MATURITAS	14
MOLECULES	14
BMC MEDICINE	13
JOURNAL OF TRANSLATIONAL MEDICINE	13
NUTRICION HOSPITALARIA	13
NUTRITION RESEARCH	13
JOURNAL OF NUTRITIONAL BIOCHEMISTRY	12
JOURNAL OF THE ACADEMY OF NUTRITION AND DIETETICS	12
METABOLITES	12
BMC PUBLIC HEALTH	11
FOOD & FUNCTION	11
FOODS	11
CURRENT OPINION IN CLINICAL NUTRITION AND METABOLIC CARE	10
DIABETES RESEARCH AND CLINICAL PRACTICE	10
DIABETES-METABOLISM RESEARCH AND REVIEWS	10
DIABETOLOGIA	10
ENDOCRINE METABOLIC & IMMUNE DISORDERS-DRUG TARGETS	10
JOURNAL OF CLINICAL ENDOCRINOLOGY & METABOLISM	10
JOURNAL OF ENDOCRINOLOGICAL INVESTIGATION	10
ENDOCRINE	9
EUROPEAN JOURNAL OF CLINICAL INVESTIGATION	9
EUROPEAN REVIEW FOR MEDICAL AND PHARMACOLOGICAL SCIENCES	9
JAMA NETWORK OPEN	9
METABOLISM-CLINICAL AND EXPERIMENTAL	9
NUTRITION & DIABETES	9
NUTRITION REVIEWS	9
WORLD JOURNAL OF GASTROENTEROLOGY	9
AGEING RESEARCH REVIEWS	8
APPLIED SCIENCES-BASEL	8
DIABETOLOGY & METABOLIC SYNDROME	8
FRONTIERS IN PUBLIC HEALTH	8
JOURNAL OF INTERNAL MEDICINE	8
JOURNALS OF GERONTOLOGY SERIES A-BIOLOGICAL SCIENCES AND MEDICAL SCIENCES	8
MEDICINA-LITHUANIA	8
METABOLIC SYNDROME AND RELATED DISORDERS	8
OXIDATIVE MEDICINE AND CELLULAR LONGEVITY	8
ACTA DIABETOLOGICA	7
ANNALS OF NUTRITION AND METABOLISM	7
CANCERS	7
CURRENT CARDIOLOGY REPORTS	7
CURRENT NUTRITION REPORTS	7
EUROPEAN JOURNAL OF EPIDEMIOLOGY	7
FRONTIERS IN AGING NEUROSCIENCE	7
INTERNATIONAL JOURNAL OF OBESITY	7
JOURNAL OF DIABETES AND ITS COMPLICATIONS	7
JOURNAL OF NUTRITION HEALTH & AGING	7
JOURNAL OF THE AMERICAN COLLEGE OF NUTRITION	7
JOURNAL OF THE AMERICAN HEART ASSOCIATION	7
PLOS MEDICINE	7
TRENDS IN FOOD SCIENCE & TECHNOLOGY	7
AMERICAN JOURNAL OF MEDICINE	6
BIOMEDICINES	6
CURRENT OBESITY REPORTS	6
CURRENT PHARMACEUTICAL DESIGN	6
DIABETES OBESITY & METABOLISM	6
FOOD & NUTRITION RESEARCH	6
INTERNATIONAL JOURNAL OF EPIDEMIOLOGY	6
JOURNAL OF FUNCTIONAL FOODS	6
LIVER INTERNATIONAL	6
MEDICINE	6
NUTRITION JOURNAL	6
PROCEEDINGS OF THE NUTRITION SOCIETY	6
APPETITE	5
ASIA PACIFIC JOURNAL OF CLINICAL NUTRITION	5
BIOMEDICINE & PHARMACOTHERAPY	5
BMC ENDOCRINE DISORDERS	5
BMJ OPEN DIABETES RESEARCH & CARE	5
CURRENT OPINION IN LIPIDOLOGY	5
EUROPEAN JOURNAL OF PREVENTIVE CARDIOLOGY	5
EXPERIMENTAL GERONTOLOGY	5
EXPERT REVIEW OF GASTROENTEROLOGY & HEPATOLOGY	5
FOOD SCIENCE & NUTRITION	5
GASTROENTEROLOGY	5
INTERNATIONAL JOURNAL FOR VITAMIN AND NUTRITION RESEARCH	5
JOURNAL OF MEDICINAL FOOD	5
JOURNAL OF PHYSIOLOGY AND BIOCHEMISTRY	5
LANCET DIABETES & ENDOCRINOLOGY	5
NUTRITION RESEARCH AND PRACTICE	5
NUTRITION RESEARCH REVIEWS	5
NUTRITIONAL NEUROSCIENCE	5
PEDIATRIC OBESITY	5
PROGRESS IN NUTRITION	5
REVISTA ESPANOLA DE CARDIOLOGIA	5
SCIENCE OF THE TOTAL ENVIRONMENT	5
ANNALS OF INTERNAL MEDICINE	4
APPLIED PHYSIOLOGY NUTRITION AND METABOLISM	4
BIOMOLECULES	4
CANADIAN FAMILY PHYSICIAN	4
CANADIAN JOURNAL OF DIABETES	4
CURRENT ALZHEIMER RESEARCH	4
CURRENT ATHEROSCLEROSIS REPORTS	4
DIABETES METABOLIC SYNDROME AND OBESITY-TARGETS AND THERAPY	4
DIABETIC MEDICINE	4
ENDOCRINOLOGIA DIABETES Y NUTRICION	4
FRONTIERS IN MICROBIOLOGY	4
HELIYON	4
HORMONES-INTERNATIONAL JOURNAL OF ENDOCRINOLOGY AND METABOLISM	4
INTERNATIONAL JOURNAL OF CARDIOLOGY	4
JOURNAL OF AGRICULTURAL AND FOOD CHEMISTRY	4
JOURNAL OF HEPATOLOGY	4
JOURNAL OF MATERNAL-FETAL & NEONATAL MEDICINE	4
JOURNAL OF THE AMERICAN COLLEGE OF CARDIOLOGY	4
LIFE-BASEL	4
LIPIDS IN HEALTH AND DISEASE	4
NUTRITION & DIETETICS	4
NUTRITION AND CANCER-AN INTERNATIONAL JOURNAL	4
OBESITY	4
PHARMACOLOGICAL RESEARCH	4
PREVENTIVE MEDICINE REPORTS	4
REVIEWS IN CARDIOVASCULAR MEDICINE	4
AGING CLINICAL AND EXPERIMENTAL RESEARCH	3
ALZHEIMERS & DEMENTIA	3
BIOMED RESEARCH INTERNATIONAL	3
BMC CARDIOVASCULAR DISORDERS	3
BMC GERIATRICS	3
BMJ-BRITISH MEDICAL JOURNAL	3
CELLS	3
CHILDREN-BASEL	3
CIRCULATION	3
CLIMACTERIC	3
CLINICAL SCIENCE	3
CURRENT DIABETES REPORTS	3
CURRENT OPINION IN CARDIOLOGY	3
CURRENT VASCULAR PHARMACOLOGY	3
DIABETES & METABOLISM	3
DISEASE MARKERS	3
ENDOCRINOLOGY AND METABOLISM CLINICS OF NORTH AMERICA	3
FOOD RESEARCH INTERNATIONAL	3
FREE RADICAL BIOLOGY AND MEDICINE	3
FRONTIERS IN CARDIOVASCULAR MEDICINE	3
FRONTIERS IN PHYSIOLOGY	3
GUT MICROBES	3
HEART	3
INTERNATIONAL JOURNAL OF BEHAVIORAL NUTRITION AND PHYSICAL ACTIVITY	3
INTERNATIONAL JOURNAL OF CANCER	3
INTERNATIONAL JOURNAL OF CLINICAL PRACTICE	3
JOURNAL OF CLINICAL BIOCHEMISTRY AND NUTRITION	3
JOURNAL OF DIABETES RESEARCH	3
JOURNAL OF RENAL NUTRITION	3
MECHANISMS OF AGEING AND DEVELOPMENT	3
NATURE COMMUNICATIONS	3
NUTRITION IN CLINICAL PRACTICE	3
OBESITY REVIEWS	3
PEDIATRIC DIABETES	3
PRIMARY CARE DIABETES	3
PROGRESS IN CARDIOVASCULAR DISEASES	3
REVISTA CLINICA ESPANOLA	3
THERAPEUTIC ADVANCES IN ENDOCRINOLOGY AND METABOLISM	3
TRIALS	3
WORLD JOURNAL OF DIABETES	3
ACTA MEDICA MEDITERRANEA	2
ADVANCES IN KIDNEY DISEASE AND HEALTH	2
AMERICAN FAMILY PHYSICIAN	2
AMERICAN HEART JOURNAL	2
AMERICAN JOURNAL OF EPIDEMIOLOGY	2
AMERICAN JOURNAL OF GASTROENTEROLOGY	2
AMERICAN JOURNAL OF PHYSIOLOGY-ENDOCRINOLOGY AND METABOLISM	2
ANDROLOGY	2
ANGIOLOGY	2
ANNALS OF HEPATOLOGY	2
ANNALS OF MEDICINE	2
ARCHIVES OF ENDOCRINOLOGY METABOLISM	2
ARCHIVES OF IRANIAN MEDICINE	2
ARCHIVES OF PUBLIC HEALTH	2
ARCHIVOS LATINOAMERICANOS DE NUTRICION	2
ASIAN JOURNAL OF ANDROLOGY	2
AUTOIMMUNITY REVIEWS	2
BIOCHIMICA ET BIOPHYSICA ACTA-MOLECULAR AND CELL BIOLOGY OF LIPIDS	2
BIOCHIMICA ET BIOPHYSICA ACTA-MOLECULAR BASIS OF DISEASE	2
BIOCHIMICA ET BIOPHYSICA ACTA-REVIEWS ON CANCER	2
BIOFACTORS	2
BMC CANCER	2
CANADIAN JOURNAL OF CARDIOLOGY	2
CANADIAN JOURNAL OF GASTROENTEROLOGY AND HEPATOLOGY	2
CANCER EPIDEMIOLOGY BIOMARKERS & PREVENTION	2
CARDIOVASCULAR THERAPEUTICS	2
CELL METABOLISM	2
CIRCULATION JOURNAL	2
CLINICAL AND MOLECULAR HEPATOLOGY	2
CLINICAL LIPIDOLOGY	2
CLINICAL THERAPEUTICS	2
CLINICS IN LIVER DISEASE	2
COCHRANE DATABASE OF SYSTEMATIC REVIEWS	2
CONTEMPORARY CLINICAL TRIALS	2
CURRENT ISSUES IN MOLECULAR BIOLOGY	2
CURRENT MEDICINAL CHEMISTRY	2
CURRENT PROBLEMS IN CARDIOLOGY	2
DIABETES THERAPY	2
EASTERN MEDITERRANEAN HEALTH JOURNAL	2
ELIFE	2
ENVIRONMENTAL HEALTH AND PREVENTIVE MEDICINE	2
EPIDEMIOLOGIA & PREVENZIONE	2
EUROPEAN GERIATRIC MEDICINE	2
EUROPEAN JOURNAL OF APPLIED PHYSIOLOGY	2
EUROPEAN JOURNAL OF INTERNAL MEDICINE	2
EUROPEAN JOURNAL OF OPHTHALMOLOGY	2
EUROPEAN JOURNAL OF PEDIATRICS	2
EUROPEAN JOURNAL OF PUBLIC HEALTH	2
EVIDENCE-BASED COMPLEMENTARY AND ALTERNATIVE MEDICINE	2
FASEB JOURNAL	2
FOOD BIOSCIENCE	2
FRONTIERS IN CELL AND DEVELOPMENTAL BIOLOGY	2
FRONTIERS IN ONCOLOGY	2
FRONTIERS IN PHARMACOLOGY	2
FRONTIERS IN PSYCHIATRY	2
GENE	2
GENES	2
HEALTH AND QUALITY OF LIFE OUTCOMES	2
HEALTHCARE	2
HELLENIC JOURNAL OF CARDIOLOGY	2
HEPATOLOGY	2
HEPATOLOGY COMMUNICATIONS	2
HYPERTENSION	2
INTEGRATIVE CANCER THERAPIES	2
INTERNAL AND EMERGENCY MEDICINE	2
INTERNATIONAL JOURNAL OF CLINICAL AND EXPERIMENTAL MEDICINE	2
INTERNATIONAL JOURNAL OF GYNECOLOGY & OBSTETRICS	2
INTERNATIONAL JOURNAL OF MEDICAL INFORMATICS	2
IRANIAN JOURNAL OF PUBLIC HEALTH	2
ITALIAN JOURNAL OF FOOD SCIENCE	2
JAMA-JOURNAL OF THE AMERICAN MEDICAL ASSOCIATION	2
JOURNAL OF ADVANCED NURSING	2
JOURNAL OF CACHEXIA SARCOPENIA AND MUSCLE	2
JOURNAL OF CARDIOVASCULAR MEDICINE	2
JOURNAL OF CELLULAR PHYSIOLOGY	2
JOURNAL OF CLEANER PRODUCTION	2
JOURNAL OF CLINICAL HYPERTENSION	2
JOURNAL OF CLINICAL PERIODONTOLOGY	2
JOURNAL OF EPIDEMIOLOGY	2
JOURNAL OF HYPERTENSION	2
JOURNAL OF NUTRITION EDUCATION AND BEHAVIOR	2
JOURNAL OF PARENTERAL AND ENTERAL NUTRITION	2
JOURNAL OF PEDIATRICS	2
JOURNAL OF PERSONALIZED MEDICINE	2
JOURNAL OF RESEARCH IN MEDICAL SCIENCES	2
JOURNAL OF STROKE & CEREBROVASCULAR DISEASES	2
JOURNAL OF THE AMERICAN GERIATRICS SOCIETY	2
JOURNAL OF THE AMERICAN MEDICAL DIRECTORS ASSOCIATION	2
KARDIOLOGIA POLSKA	2
MEDIATORS OF INFLAMMATION	2
MEDICAL CLINICS OF NORTH AMERICA	2
MEDICINA CLINICA	2
MENOPAUSE-THE JOURNAL OF THE NORTH AMERICAN MENOPAUSE SOCIETY	2
MICROORGANISMS	2
MINERVA ENDOCRINOLOGICA	2
MOLECULAR NEUROBIOLOGY	2
NEPHROLOGY	2
NEPHROLOGY DIALYSIS TRANSPLANTATION	2
NEUROLOGY	2
NEUROSCIENCE AND BIOBEHAVIORAL REVIEWS	2
NUTRITION & METABOLISM	2
ONCOTARGET	2
PHYTOTHERAPY RESEARCH	2
PLANTA MEDICA	2
PLANTS-BASEL	2
POLISH ARCHIVES OF INTERNAL MEDICINE-POLSKIE ARCHIWUM MEDYCYNY WEWNETRZNEJ	2
POSTGRADUATE MEDICAL JOURNAL	2
REDOX BIOLOGY	2
REVIEWS IN ENDOCRINE & METABOLIC DISORDERS	2
REVISTA DA ASSOCIACAO MEDICA BRASILEIRA	2
REVISTA ESPANOLA DE ENFERMEDADES DIGESTIVAS	2
SEMINARS IN CANCER BIOLOGY	2
SEMINARS IN LIVER DISEASE	2
STEROIDS	2
SYSTEMATIC REVIEWS	2
TALANTA	2
THERAPEUTIC ADVANCES IN CHRONIC DISEASE	2
THYROID	2
WORLD JOURNAL OF UROLOGY	2
ACTA ENDOCRINOLOGICA-BUCHAREST	1
ACTA PSYCHIATRICA SCANDINAVICA	1
ACTA SOCIETATIS BOTANICORUM POLONIAE	1
ACTA VETERINARIA-BEOGRAD	1
ADDICTION	1
ADVANCED SCIENCE	1
ADVANCES IN CLINICAL AND EXPERIMENTAL MEDICINE	1
ADVANCES IN THERAPY	1
AFRICAN HEALTH SCIENCES	1
AGE AND AGEING	1
AGING AND DISEASE	1
AGING MALE	1
AGING-US	1
AGRICULTURE-BASEL	1
AGRO FOOD INDUSTRY HI-TECH	1
AIDS	1
ALLERGY	1
ALZHEIMER DISEASE & ASSOCIATED DISORDERS	1
AMERICAN JOURNAL OF BIOLOGICAL ANTHROPOLOGY	1
AMERICAN JOURNAL OF CARDIOLOGY	1
AMERICAN JOURNAL OF HYPERTENSION	1
AMERICAN JOURNAL OF KIDNEY DISEASES	1
AMERICAN JOURNAL OF NEPHROLOGY	1
AMERICAN JOURNAL OF NURSING	1
AMERICAN JOURNAL OF OBSTETRICS AND GYNECOLOGY	1
AMERICAN JOURNAL OF PSYCHIATRY	1
AMERICAN JOURNAL OF PUBLIC HEALTH	1
AMERICAN JOURNAL OF RHINOLOGY & ALLERGY	1
AMERICAN JOURNAL OF THE MEDICAL SCIENCES	1
AMERICAN JOURNAL OF TRANSLATIONAL RESEARCH	1
ANALES DE PEDIATRIA	1
ANNALS OF EPIDEMIOLOGY	1
ANNALS OF HUMAN BIOLOGY	1
ANNALS OF ONCOLOGY	1
ANNALS OF PHYSICAL AND REHABILITATION MEDICINE	1
ANNUAL REVIEW OF FOOD SCIENCE AND TECHNOLOGY, VOL 9	1
ANNUAL REVIEW OF MEDICINE, VOL 71, 2020	1
ANNUAL REVIEW OF NUTRITION	1
ANNUAL REVIEW OF NUTRITION, VOL 35	1
ANNUAL REVIEW OF PHYSIOLOGY	1
ANTIOXIDANTS & REDOX SIGNALING	1
APPLIED BIONICS AND BIOMECHANICS	1
ARAB JOURNAL OF GASTROENTEROLOGY	1
ARCHIVES OF CLINICAL PSYCHIATRY	1
ARCHIVES OF GERONTOLOGY AND GERIATRICS	1
ARCHIVES OF ORAL BIOLOGY	1
ARTERIOSCLEROSIS THROMBOSIS AND VASCULAR BIOLOGY	1
ATHEROSCLEROSIS SUPPLEMENTS	1
AUSTRALIAN FAMILY PHYSICIAN	1
BEHAVIOURAL BRAIN RESEARCH	1
BEHAVIOURAL PHARMACOLOGY	1
BEST PRACTICE & RESEARCH IN CLINICAL RHEUMATOLOGY	1
BIOCHEMICAL PHARMACOLOGY	1
BIOCHIMIE	1
BIOESSAYS	1
BIOLOGICAL RESEARCH	1
BIOLOGICAL RESEARCH FOR NURSING	1
BIOLOGY OF SPORT	1
BIOLOGY-BASEL	1
BIOTECHNOLOGY AND BIOENGINEERING	1
BLOOD PRESSURE MONITORING	1
BMC COMPLEMENTARY AND ALTERNATIVE MEDICINE	1
BMC COMPLEMENTARY MEDICINE AND THERAPIES	1
BMC GASTROENTEROLOGY	1
BMC GENOMICS	1
BMC MEDICAL GENOMICS	1
BMC NEPHROLOGY	1
BMC PEDIATRICS	1
BMC PREGNANCY AND CHILDBIRTH	1
BMC UROLOGY	1
BMJ GLOBAL HEALTH	1
BRAIN BEHAVIOR AND IMMUNITY	1
BRAIN SCIENCES	1
BRATISLAVA MEDICAL JOURNAL-BRATISLAVSKE LEKARSKE LISTY	1
BRITISH JOURNAL OF CANCER	1
BRITISH JOURNAL OF PHARMACOLOGY	1
CA-A CANCER JOURNAL FOR CLINICIANS	1
CANADIAN JOURNAL OF DIETETIC PRACTICE AND RESEARCH	1
CANADIAN MEDICAL ASSOCIATION JOURNAL	1
CANCER	1
CANCER EPIDEMIOLOGY	1
CANCER MEDICINE	1
CARDIOLOGY IN REVIEW	1
CARDIOLOGY JOURNAL	1
CARDIOLOGY RESEARCH AND PRACTICE	1
CARDIOVASCULAR DIAGNOSIS AND THERAPY	1
CELL BIOCHEMISTRY AND BIOPHYSICS	1
CELLULAR PHYSIOLOGY AND BIOCHEMISTRY	1
CENTRAL EUROPEAN JOURNAL OF PUBLIC HEALTH	1
CEREBROVASCULAR DISEASES	1
CHEMISTRY & BIODIVERSITY	1
CHILDHOOD OBESITY	1
CHINESE MEDICAL JOURNAL	1
CHRONOBIOLOGY INTERNATIONAL	1
CIRCULATION-CARDIOVASCULAR GENETICS	1
CIRCULATION-GENOMIC AND PRECISION MEDICINE	1
CIRUGIA Y CIRUJANOS	1
CLINICAL AND EXPERIMENTAL HYPERTENSION	1
CLINICAL BREAST CANCER	1
CLINICAL CANCER RESEARCH	1
CLINICAL CHEMISTRY	1
CLINICAL EPIGENETICS	1
CLINICAL GASTROENTEROLOGY AND HEPATOLOGY	1
CLINICAL GENITOURINARY CANCER	1
CLINICAL HEMORHEOLOGY AND MICROCIRCULATION	1
CLINICAL JOURNAL OF THE AMERICAN SOCIETY OF NEPHROLOGY	1
CLINICAL KIDNEY JOURNAL	1
CLINICAL MEDICINE	1
CLINICS IN LABORATORY MEDICINE	1
CNS & NEUROLOGICAL DISORDERS-DRUG TARGETS	1
CNS SPECTRUMS	1
COMPARATIVE MEDICINE	1
COMPLEMENTARY THERAPIES IN CLINICAL PRACTICE	1
CRITICAL REVIEWS IN ONCOLOGY HEMATOLOGY	1
CROATIAN MEDICAL JOURNAL	1
CURRENT DRUG TARGETS	1
CURRENT HIV/AIDS REPORTS	1
CURRENT MEDICAL SCIENCE	1
CURRENT NEUROPHARMACOLOGY	1
CURRENT NEUROVASCULAR RESEARCH	1
CURRENT OPINION IN ALLERGY AND CLINICAL IMMUNOLOGY	1
CURRENT OPINION IN BIOTECHNOLOGY	1
CURRENT OPINION IN FOOD SCIENCE	1
CURRENT OPINION IN GASTROENTEROLOGY	1
CURRENT OPINION IN NEPHROLOGY AND HYPERTENSION	1
CURRENT OPINION IN PHARMACOLOGY	1
CURRENT OPINION IN PULMONARY MEDICINE	1
CURRENT OPINION IN RHEUMATOLOGY	1
CURRENT OSTEOPOROSIS REPORTS	1
CURRENT PHARMACEUTICAL BIOTECHNOLOGY	1
CURRENT RHEUMATOLOGY REPORTS	1
CURRENT TOPICS IN MEDICINAL CHEMISTRY	1
CUTIS	1
DIABETES METABOLIC SYNDROME AND OBESITY	1
DIABETES METABOLIC SYNDROME AND OBESITY-TARGET & THERAPY	1
DIABETES TECHNOLOGY & THERAPEUTICS	1
DIABETES: FROM RESEARCH TO CLINICAL PRACTICE, VOL 4	1
DIAGNOSTICS	1
DIGESTIVE AND LIVER DISEASE	1
DIGESTIVE DISEASES AND SCIENCES	1
DRUG DELIVERY	1
DRUG DESIGN DEVELOPMENT AND THERAPY	1
EATING AND WEIGHT DISORDERS-STUDIES ON ANOREXIA BULIMIA AND OBESITY	1
EBIOMEDICINE	1
ECOLOGY OF FOOD AND NUTRITION	1
ECOTOXICOLOGY AND ENVIRONMENTAL SAFETY	1
ENDOCRINE PRACTICE	1
ENVIRONMENTAL HEALTH PERSPECTIVES	1
ENVIRONMENTAL RESEARCH	1
EPIDEMIOLOGY AND PSYCHIATRIC SCIENCES	1
EPMA JOURNAL	1
EUROPACE	1
EUROPEAN HEART JOURNAL	1
EUROPEAN JOURNAL OF CANCER PREVENTION	1
EUROPEAN JOURNAL OF GASTROENTEROLOGY & HEPATOLOGY	1
EUROPEAN JOURNAL OF HEART FAILURE	1
EUROPEAN JOURNAL OF IMMUNOLOGY	1
EUROPEAN JOURNAL OF INTEGRATIVE MEDICINE	1
EUROPEAN JOURNAL OF MEDICINAL CHEMISTRY	1
EUROPEAN NEUROPSYCHOPHARMACOLOGY	1
EXPERIMENTAL AND CLINICAL TRANSPLANTATION	1
EXPERT OPINION ON EMERGING DRUGS	1
EXPERT OPINION ON PHARMACOTHERAPY	1
FERTILITY AND STERILITY	1
FOOD ADDITIVES AND CONTAMINANTS PART A-CHEMISTRY ANALYSIS CONTROL EXPOSURE & RISK ASSESSMENT	1
FOOD AND CHEMICAL TOXICOLOGY	1
FOOD AND NUTRITION BULLETIN	1
FOOD SCIENCE AND TECHNOLOGY RESEARCH	1
FRAILTY AND CARDIOVASCULAR DISEASES: RESEARCH INTO AN ELDERLY POPULATION	1
FRONTIERS IN CELLULAR AND INFECTION MICROBIOLOGY	1
FRONTIERS IN HUMAN NEUROSCIENCE	1
FRONTIERS IN IMMUNOLOGY	1
FRONTIERS IN NEUROENDOCRINOLOGY	1
FRONTIERS IN NEUROLOGY	1
FRONTIERS IN NEUROSCIENCE	1
FRONTIERS IN PLANT SCIENCE	1
GASTROENTEROLOGY CLINICS OF NORTH AMERICA	1
GENERAL HOSPITAL PSYCHIATRY	1
GENETICS	1
GLOBAL HEART	1
GRASAS Y ACEITES	1
GUT	1
HEALTH PROMOTION INTERNATIONAL	1
HEALTH PSYCHOLOGY	1
HEART AND VESSELS	1
HEART FAILURE CLINICS	1
HEART FAILURE REVIEWS	1
HEMATOLOGY	1
HEPATOBILIARY SURGERY AND NUTRITION	1
HIPPOKRATIA	1
HISTOLOGY AND HISTOPATHOLOGY	1
HOLISTIC NURSING PRACTICE	1
HONG KONG MEDICAL JOURNAL	1
HORMONE AND METABOLIC RESEARCH	1
HORTICULTURAE	1
HUMAN REPRODUCTION OPEN	1
HYPERTENSION RESEARCH	1
INFLAMMATION RESEARCH	1
INTERNAL MEDICINE	1
INTERNAL MEDICINE JOURNAL	1
INTERNATIONAL JOURNAL OF BIOLOGICAL MACROMOLECULES	1
INTERNATIONAL JOURNAL OF DERMATOLOGY	1
INTERNATIONAL JOURNAL OF DIABETES IN DEVELOPING COUNTRIES	1
INTERNATIONAL JOURNAL OF FOOD PROPERTIES	1
INTERNATIONAL JOURNAL OF GASTRONOMY AND FOOD SCIENCE	1
INTERNATIONAL JOURNAL OF IMPOTENCE RESEARCH	1
INTERNATIONAL JOURNAL OF MENTAL HEALTH NURSING	1
INTERNATIONAL JOURNAL OF MOLECULAR MEDICINE	1
INTERNATIONAL JOURNAL OF PUBLIC HEALTH	1
INTERNATIONAL OPHTHALMOLOGY	1
IRANIAN RED CRESCENT MEDICAL JOURNAL	1
IRISH JOURNAL OF MEDICAL SCIENCE	1
ISME JOURNAL	1
ISRAEL MEDICAL ASSOCIATION JOURNAL	1
IUBMB LIFE	1
JAMA DERMATOLOGY	1
JAMA INTERNAL MEDICINE	1
JAMA NEUROLOGY	1
JAMA OPHTHALMOLOGY	1
JHEP REPORTS	1
JNCI-JOURNAL OF THE NATIONAL CANCER INSTITUTE	1
JOINT BONE SPINE	1
JOURNAL OF ADOLESCENT HEALTH	1
JOURNAL OF AFFECTIVE DISORDERS	1
JOURNAL OF ALLERGY AND CLINICAL IMMUNOLOGY-IN PRACTICE	1
JOURNAL OF ALTERNATIVE AND COMPLEMENTARY MEDICINE	1
JOURNAL OF AOAC INTERNATIONAL	1
JOURNAL OF BIOLOGICAL REGULATORS AND HOMEOSTATIC AGENTS	1
JOURNAL OF CHROMATOGRAPHY B-ANALYTICAL TECHNOLOGIES IN THE BIOMEDICAL AND LIFE SCIENCES	1
JOURNAL OF CLINICAL AND TRANSLATIONAL HEPATOLOGY	1
JOURNAL OF CLINICAL GASTROENTEROLOGY	1
JOURNAL OF CLINICAL NURSING	1
JOURNAL OF CLINICAL SLEEP MEDICINE	1
JOURNAL OF DENTISTRY	1
JOURNAL OF DERMATOLOGICAL TREATMENT	1
JOURNAL OF DIABETES	1
JOURNAL OF DIABETES INVESTIGATION	1
JOURNAL OF EPIDEMIOLOGY AND COMMUNITY HEALTH	1
JOURNAL OF EVIDENCE BASED MEDICINE	1
JOURNAL OF FOOD ENGINEERING	1
JOURNAL OF FOOD PROCESSING AND PRESERVATION	1
JOURNAL OF GASTROENTEROLOGY AND HEPATOLOGY	1
JOURNAL OF GERIATRIC PSYCHIATRY AND NEUROLOGY	1
JOURNAL OF HEART AND LUNG TRANSPLANTATION	1
JOURNAL OF HEPATOCELLULAR CARCINOMA	1
JOURNAL OF HUMAN KINETICS	1
JOURNAL OF INFLAMMATION RESEARCH	1
JOURNAL OF INTERNATIONAL MEDICAL RESEARCH	1
JOURNAL OF INVESTIGATIVE MEDICINE	1
JOURNAL OF KOREAN MEDICAL SCIENCE	1
JOURNAL OF MOLECULAR GRAPHICS & MODELLING	1
JOURNAL OF NEPHROLOGY	1
JOURNAL OF NEUROCHEMISTRY	1
JOURNAL OF NEUROPSYCHIATRY AND CLINICAL NEUROSCIENCES	1
JOURNAL OF NEUROSCIENCE	1
JOURNAL OF NUTRIGENETICS AND NUTRIGENOMICS	1
JOURNAL OF NUTRITIONAL SCIENCE AND VITAMINOLOGY	1
JOURNAL OF OCCUPATIONAL AND ENVIRONMENTAL MEDICINE	1
JOURNAL OF PAIN	1
JOURNAL OF PEDIATRIC ENDOCRINOLOGY & METABOLISM	1
JOURNAL OF PEDIATRIC GASTROENTEROLOGY AND NUTRITION	1
JOURNAL OF PEDIATRIC NURSING-NURSING CARE OF CHILDREN & FAMILIES	1
JOURNAL OF PROTEOME RESEARCH	1
JOURNAL OF PROTEOMICS	1
JOURNAL OF SEXUAL MEDICINE	1
JOURNAL OF SPORTS SCIENCES	1
JOURNAL OF TELEMEDICINE AND TELECARE	1
JOURNAL OF THE AMERICAN ACADEMY OF DERMATOLOGY	1
JOURNAL OF THE AMERICAN NUTRITION ASSOCIATION	1
JOURNAL OF TRANSLATIONAL INTERNAL MEDICINE	1
JOURNAL OF UROLOGY	1
JOURNAL OF VASCULAR SURGERY	1
JOURNALS OF GERONTOLOGY SERIES B-PSYCHOLOGICAL SCIENCES AND SOCIAL SCIENCES	1
JPAD-JOURNAL OF PREVENTION OF ALZHEIMERS DISEASE	1
LANCET PLANETARY HEALTH	1
LANCET REGIONAL HEALTH-WESTERN PACIFIC	1
LIBYAN JOURNAL OF MEDICINE	1
LIFESTYLE GENOMICS	1
LIVER TRANSPLANTATION	1
MATERNAL AND CHILD NUTRITION	1
MEDICINA DELLO SPORT	1
METABOLOMICS	1
MICROBIOLOGICAL RESEARCH	1
MICROBIOME	1
MIDWIFERY	1
MINERVA CARDIOLOGY AND ANGIOLOGY	1
MINERVA ENDOCRINOLOGY	1
MINERVA GASTROENTEROLOGY	1
MINERVA MEDICA	1
MOLECULAR ASPECTS OF MEDICINE	1
MOLECULAR CELL	1
MOLECULAR PSYCHIATRY	1
MOLECULAR THERAPY-NUCLEIC ACIDS	1
MULTIPLE SCLEROSIS JOURNAL	1
NATURE	1
NATURE MEDICINE	1
NATURE METABOLISM	1
NATURE REVIEWS CANCER	1
NATURE REVIEWS ENDOCRINOLOGY	1
NEFROLOGIA	1
NEURAL REGENERATION RESEARCH	1
NEUROCHEMISTRY INTERNATIONAL	1
NEUROSCIENCE	1
NEUROTOXICOLOGY	1
NEW ENGLAND JOURNAL OF MEDICINE	1
NUTRITION AND GROWTH: YEARBOOK 2016	1
NUTRITION BULLETIN	1
NUTRITION CLINIQUE ET METABOLISME	1
OBESITY AND LIPOTOXICITY	1
OBESITY RESEARCH & CLINICAL PRACTICE	1
OBESITY SURGERY	1
OCULAR SURFACE	1
ONE HEALTH	1
OSTEOPOROSIS INTERNATIONAL	1
PANCREAS	1
PATIENT PREFERENCE AND ADHERENCE	1
PEDIATRIC ANNALS	1
PEDIATRIC EXERCISE SCIENCE	1
PEDIATRIC NEPHROLOGY	1
PEERJ	1
PHARMACEUTICS	1
PHARMACOLOGY & THERAPEUTICS	1
PHARMACOLOGY BIOCHEMISTRY AND BEHAVIOR	1
PHYSIOLOGY	1
PHYSIOLOGY & BEHAVIOR	1
PM&R	1
POLSKIE ARCHIWUM MEDYCYNY WEWNETRZNEJ-POLISH ARCHIVES OF INTERNAL MEDICINE	1
POSTGRADUATE MEDICINE	1
PREVENTIVE MEDICINE	1
PRIMARY CARE	1
PROCESS BIOCHEMISTRY	1
PROGRESS IN LIPID RESEARCH	1
PROGRESS IN NEURO-PSYCHOPHARMACOLOGY & BIOLOGICAL PSYCHIATRY	1
PROGRESS IN RETINAL AND EYE RESEARCH	1
PROGRESS IN TRANSPLANTATION	1
PROSTAGLANDINS LEUKOTRIENES AND ESSENTIAL FATTY ACIDS	1
PROSTATE	1
PSYCHONEUROENDOCRINOLOGY	1
PSYCHOSOMATIC MEDICINE	1
PUBLIC HEALTH REPORTS	1
REJUVENATION RESEARCH	1
REPRODUCTIVE HEALTH	1
RESEARCH IN NURSING & HEALTH	1
REVIEWS IN THE NEUROSCIENCES	1
REVUE NEUROLOGIQUE	1
RHEUMATOLOGY	1
RHEUMATOLOGY INTERNATIONAL	1
RUSSIAN JOURNAL OF GENETICS	1
SAO PAULO MEDICAL JOURNAL	1
SCIENCE CHINA-LIFE SCIENCES	1
SEMINARS IN NEPHROLOGY	1
SEMINARS IN NEUROLOGY	1
SEXUAL MEDICINE REVIEWS	1
SLEEP	1
SOCIAL PSYCHIATRY AND PSYCHIATRIC EPIDEMIOLOGY	1
SUSTAINABILITY	1
THERAPEUTIC ADVANCES IN GASTROENTEROLOGY	1
TOPICS IN CLINICAL NUTRITION	1
TRANSLATIONAL ANDROLOGY AND UROLOGY	1
TRANSLATIONAL PSYCHIATRY	1
TRANSLATIONAL RESEARCH	1
TRANSPLANTATION	1
TRENDS IN CELL BIOLOGY	1
TRENDS IN ENDOCRINOLOGY AND METABOLISM	1
TUMORI JOURNAL	1
TURKISH JOURNAL OF MEDICAL SCIENCES	1
UROLITHIASIS	1
VALUE IN HEALTH	1
VASCULAR MEDICINE	1
WORLD JOURNAL OF PSYCHIATRY	1
WORLDVIEWS ON EVIDENCE-BASED NURSING	1
