# Supplementary material for: Global research dynamics in the Mediterranean diet and diabetes mellitus: a bibliometric study from 2014 to 2024
Source: Front Nutr. 2024 Nov 14;11:1480856. doi: 10.3389/fnut.2024.1480856 (PMC11603804; doi:10.3389/fnut.2024.1480856)
Supplement: Supplementary file 2 [file Table_2.XLSX]

## Sheet: Sheet1
EFFERTH T	2007	TRENDS MOL MED	381	23.81
BRINKER AM	2007	PHYTOCHEMISTRY	329	20.56
KITANO H	2007	NAT REV DRUG DISCOV	373	23.31
WANG XH	2007	MED RES REV	432	27
HUANG Q	2007	MED RES REV	420	26.25
CAI YZ	2004	LIFE SCI	1722	90.63
TANG J	2009	J ETHNOPHARMACOL	386	27.57
GONG J	2012	J CONTROL RELEASE	395	35.91
CABRERA C	2006	J AM COLL NUTR	1147	67.47
THOMFORD NE	2018	INT J MOL SCI	388	77.6
AMAGASE H	2011	FOOD RES INT	326	27.17
HARVEY AL	2008	DRUG DISCOV TODAY	1191	79.4
LIN Y	2008	CURR CANCER DRUG TAR	603	40.2
EFFERTH T	2008	CLIN INFECT DIS	331	22.07
LI S	2013	CHIN J NAT MEDICINES	738	73.8
LI-WEBER M	2009	CANCER TREAT REV	660	47.14
YANG HJ	2006	CANCER RES	457	26.88
SHISHODIA S	2005	ANN NY ACAD SCI	484	26.89
KRONENBERG F	2002	ANN INTERN MED	363	17.29
ZHANG AH	2012	ANALYST	460	41.82
Paper			Total Citations	TC per Year

## Sheet: Sheet2
	References	Title
1	Estruch R, 2013, NEW ENGL J MED, V368, P1279, DOI 10.1056/NEJMoa1200303,DOI	Primary Prevention of Cardiovascular Disease with a Mediterranean Diet | New England Journal of Medicine (nejm.org)
2	Kastorini CM, 2011, J AM COLL CARDIOL, V57, P1299, DOI 10.1016/j.jacc.2010.09.073,DOI	The Effect of Mediterranean Diet on Metabolic Syndrome and its Components: A Meta-Analysis of 50 Studies and 534,906 Individuals - ScienceDirect
3	Sofi F, 2010, AM J CLIN NUTR, V92, P1189, DOI 10.3945/ajcn.2010.29673,DOI	Accruing evidence on benefits of adherence to the Mediterranean diet on health: an updated systematic review and meta-analysis - ScienceDirect
4	Salas-Salvadó J, 2011, DIABETES CARE, V34, P14, DOI 10.2337/dc10-1288,DOI	Reduction in the Incidence of Type 2 Diabetes With the Mediterranean Diet | Diabetes Care | American Diabetes Association (diabetesjournals.org)								0
5	Martínez-González MA, 2012, INT J EPIDEMIOL, V41, P377, DOI 10.1093/ije/dyq250,DOI	Cohort Profile: Design and methods of the PREDIMED study | International Journal of Epidemiology | Oxford Academic (oup.com)
6	Schröder H, 2011, J NUTR, V141, P1140, DOI 10.3945/jn.110.135566,DOI	A Short Screener Is Valid for Assessing Mediterranean Diet Adherence among Older Spanish Men and Women - ScienceDirect
7	Bach-Faig A, 2011, PUBLIC HEALTH NUTR, V14, P2274, DOI 10.1017/S1368980011002515,DOI	Mediterranean diet pyramid today. Science and cultural updates | Public Health Nutrition | Cambridge Core
8	Ryan MC, 2013, J HEPATOL, V59, P138, DOI 10.1016/j.jhep.2013.02.012,DOI	The Mediterranean diet improves hepatic steatosis and insulin sensitivity in individuals with non-alcoholic fatty liver disease - Journal of Hepatology (journal-of-hepatology.eu)
9	Kopel E, 2014, ANN INTERN MED, V161, P157, DOI 10.7326/L14-5014, 10.7326/M13-1725,10.7326/L14-5014-2,DOI	-
10	Schwingshackl L, 2014, NUTR METAB CARDIOVAS, V24, P929, DOI10.1016/j.numecd.2014.03.003,DOI	Mediterranean dietary pattern, inflammation and endothelial function: A systematic review and meta-analysis of intervention trials - ScienceDirect
11	Koloverou E, 2014, METABOLISM, V63, P903, DOI 10.1016/j.metabol.2014.04.010,DOI	The effect of Mediterranean diet on the development of type 2 diabetes mellitus: A meta-analysis of 10 prospective studies and 136,846 participants - ScienceDirect
12	Babio N, 2014, CAN MED ASSOC J, V186, PE649, DOI 10.1503/cmaj.140764,DOI	Mediterranean diets and metabolic syndrome status in the PREDIMED randomized trial | CMAJ
13	Sofi F, 2014, PUBLIC HEALTH NUTR, V17, P2769, DOI 10.1017/S1368980013003169,DOI	Mediterranean diet and health status: an updated meta-analysis and a proposal for a literature-based adherence score | Public Health Nutrition | Cambridge Core
14	Martínez-González MA, 2015, PROG CARDIOVASC DIS, V58, P50, DOI10.1016/j.pcad.2015.04.003,DOI	Benefits of the Mediterranean Diet: Insights From the PREDIMED Study - ScienceDirect
15	Schwingshackl L, 2015, PUBLIC HEALTH NUTR, V18, P1292, DOI10.1017/S1368980014001542,DOI	Adherence to a Mediterranean diet and risk of diabetes: a systematic review and meta-analysis | Public Health Nutrition | Cambridge Core
16	Davis C, 2015, NUTRIENTS, V7, P9139, DOI 10.3390/nu7115459,DOI	Nutrients | Free Full-Text | Definition of the Mediterranean Diet; A Literature Review (mdpi.com)
17	Godos J, 2017, INT J FOOD SCI NUTR, V68, P138, DOI 10.1080/09637486.2016.1221900,DOI	Adherence to the Mediterranean diet is inversely associated with metabolic syndrome occurrence: a meta-analysis of observational studies: International Journal of Food Sciences and Nutrition: Vol 68 , No 2 - Get Access (tandfonline.com)
18	Estruch R, 2018, NEW ENGL J MED, V378, P0, DOI 10.1056/nejmoa1800389,10.1056/NEJMoa1800389, 10.1056/NEJMoa1200303,DOI	Dietary Inflammatory Index and liver status in subjects with different adiposity levels within the PREDIMED trial - ScienceDirect
19	Tosti V, 2018, J GERONTOL A-BIOL, V73, P318, DOI 10.1093/gerona/glx227,DOI	Health Benefits of the Mediterranean Diet: Metabolic and Molecular Mechanisms | The Journals of Gerontology: Series A | Oxford Academic (oup.com)
20	Martínez-González MA, 2019, CIRC RES, V124, P779, DOI 10.1161/CIRCRESAHA.118.313348,DOI	The Mediterranean Diet and Cardiovascular Health | Circulation Research (ahajournals.org)
21	Salas-Salvadó J, 2019, DIABETES CARE, V42, P777, DOI 10.2337/dc18-0836,DOI	Effect of a Lifestyle Intervention Program With Energy-Restricted Mediterranean Diet and Exercise on Weight Loss and Cardiovascular Risk Factors: One-Year Results of the PREDIMED-Plus Trial | Diabetes Care | American Diabetes Association (diabetesjournals.org)
22	De Filippis Francesca, 2016, GUT, V65, P1812, DOI 10.1136/gutjnl-2015-309957,DOI	High-level adherence to a Mediterranean diet beneficially impacts the gut microbiota and associated metabolome | Gut (bmj.com)
23	Martín-Peláez S, 2020, NUTRIENTS, V12, P0, DOI 10.3390/nu12082236,DOI	Nutrients | Free Full-Text | Mediterranean Diet Effects on Type 2 Diabetes Prevention, Disease Progression, and Related Mechanisms. A Review (mdpi.com)
24	Guasch-Ferré M, 2021, J INTERN MED, V290, P549, DOI 10.1111/joim.13333,DOI	The Mediterranean diet and health: a comprehensive overview - Guasch‐Ferré - 2021 - Journal of Internal Medicine - Wiley Online Library
25	Afshin A, 2019, LANCET, V393, P1958, DOI 10.1016/S0140-6736(19)30041-8,DOI	Health effects of dietary risks in 195 countries, 1990–2017: a systematic analysis for the Global Burden of Disease Study 2017 - ScienceDirect
